# Supplementary material for: Tracking Cancer: Exploring Heart Rate Variability Patterns by Cancer Location and Progression
Source: Cancers (Basel). 2024 Feb 27;16(5):962. doi: 10.3390/cancers16050962 (PMC10931286; doi:10.3390/cancers16050962)
Supplement: Supplementary file 1 [file cancers-16-00962-s001.zip]

Archive with 1 entries (1 files):
- cancers-2859810-supplementary.pdf
